# Supplementary material for: DOCK2 Mutation and Recurrent Hemophagocytic Lymphohistiocytosis
Source: Life (Basel). 2023 Feb 3;13(2):434. doi: 10.3390/life13020434 (PMC9962445; doi:10.3390/life13020434)
Supplement: Supplementary file 1 [file life-13-00434-s001.zip]

Archive with 1 entries (1 files):
- life-2150147-supplementary.pdf
